# Supplementary material for: The In Vitro Anticoccidial Activity of Some Herbal Extracts against Eimeria spp. Oocysts Isolated from Piglets
Source: Pathogens. 2023 Feb 6;12(2):258. doi: 10.3390/pathogens12020258 (PMC9964294; doi:10.3390/pathogens12020258)
Supplement: Supplementary file 1 [file pathogens-12-00258-s001.zip]

Archive with 1 entries (1 files):
- pathogens-2087172-supplementary.pdf
